# Supplementary material for: Histological observations and transcriptome analyses reveal the dynamic changes in the gonads of the blotched snakehead (Channa maculata) during sex differentiation and gametogenesis
Source: Biol Sex Differ. 2024 Sep 7;15:70. doi: 10.1186/s13293-024-00643-x (PMC11380785; doi:10.1186/s13293-024-00643-x)
Supplement: Supplementary file 10 — Supplementary Material 10: Original data for length and weight comparisons between XX and XY fish presented in Figure 1. [file 13293_2024_643_MOESM10_ESM.xlsx]

## Sheet: weight
	30dpf			60dpf			90dpf			120dpf			150dpf			180dpf			360dpf
	XX	XY		XX	XY		XX	XY		XX	XY		XX	XY		XX	XY		XX	XY
	9.4	11.7		52.49	60.7		134.1	184.5		253.1	406.2		432.6	477.8		635.2	535.7		700.75	990.53
	13.5	7.3		48.59	60.64		151.1	182.2		300.4	225.6		419.4	418.2		592.7	730.8		680.61	970.25
	10.4	12		62.69	48.9		230.1	175.9		319.8	462.2		403.8	516.4		407.1	796.2		800.65	920.73
	10.7	10		49.9	56.3		137.1	188.5		326.8	393.2		421.4	473.8		655.1	719.6		740.19	920.96
	12	12.5		51.6	59.6		191.2	201		332.4	366.8		421.4	532.8		509	604.5		760.36	790.59
	11.6	9.6		48.4	63.47		141.5	175.5		387.2	354.6		359.6	610.2		327.4	568.7		850.43	990.07
	9.5	13		52.12	57.39		176.8	204.6		361.4	418		512.2	590.6		569.7	687.7		660.3	920.54
	9.6	10.3		49.01	64.19		155.7	198.5		331.4	346.2		481.8	543.2		617.7	754.8		680.37	980.26
	10.3	9.3		48.24	58.1		191.2	187.2		360.2	252.8		474.6	458		529	532.2		750.33	940.16
	12.3	6.9		48.55	58.62		172.5	138.1		306.2	502.8		402.4	631.2		496.1	863.4		870.18	1020.59
	11.7	7.7		54.51	67.8		145.3	187		313.2	442.8		446.2	511.2		545.4	676.6		660.66	950.05
	10.1	11.3		42.56	59.16		136.9	187.2		338.2	335.8		353.8	511.2		626.7	803.1		710.11	890.51
	12.4	9.5		52.21	57.1		135.7	208.2		317.7	389.4		469.6	485.2		399.4	762.5		880.84	1050.48
	11.5	10.3		53.89	59.2		140.7	221.8		329.8	345.4		396.6	485.6		390.3	543.7		740.91	880.91
	11.5	8.3		67.9	38.9		161.5	207.1		343.5	345.8		386.6	325.2		676.8	640.1		900.49	960.92
	9.1	10.6		44.62	48.55		163.3	187		330.6	357.4		448.6	590.4		528.7	742.3		890.58	1050.13
	11.5	9		45.93	70.51		197.8	188.7		368.8	400.6		349.6	595.2		437.1	606.7		950.64	1090.63
	7.2	11.6		67.85	36		115.8	178.7		382.6	457.2		497.2	525.2		286.8	636.5		780.45	970.11
	10.1	11.3		43.75	77.56		144.3	184.9		318.4	413.8		426.2	499.8		297.9	668.1		650.99	980.04
	5.6	11.4		50.6	52.15		166.9	190.8		311.4	333.8		463.8	535.2		272.7	701.5		910.26	840.54
	9.5	10.4		58.54	42.47		156.5	197.5		313.2	383.4		421.4	405.8		316.6	540.3		650.18	1030.03
	13	5.9		46.55	28.05		131.5	142		316.8	387.4		382.2	488.6		522	596.2		800.44	950.93
	10.9	10		52.31	69.14		146.3	137.2		320.8	405.2		501.2	414.6		531.7	606.8		970.3	980.84
	10.6	12.1		62.32	47.53		122.6	115		327.4	252.6		478.6	379.6		382.6	443.9		750.77	1050.92
	11.7	10.8		49	47.06		166.7	171.7		306.6	366.4		460.6	519.6		576.7	745.7		780.08	1150.82
	8.7	8		44.06	58.07		142.7	171.5		301.2	377.9		421.4	506.4		659.8	569.6		750.59	850.27
	8.8	9.2		55.78	58.96		176.4	227.6		273.5	294.2		426.9	478.8		469.3	591.2		710.55	930.91
	10	9.8		62.55	43.32		190.8	111.3		313.2	331.2		472.2	516.6		782.1	721.7		800.7	840.24
	10.2	9.5		51.89	39.07		157.5	198.9		253.4	227.2		433.6	514.6		652.3	603.1		660.99	1030.45
	9	8.4		60.49	64.12		165.5	243.5		293.6	316.6		484.4	607.2		663.6	660.1		820.47	860.62
	9.6	11.6		58.34	50.12		148.5	174.9		323.2	283.6		421.4	611.6		495.8	588.2		520.97	1100.53
	10.2	7.8		55.18	47.59		111.6	166.3		299.6	262.2		326.6	507.8		698.3	707.8		780.51	1040.81
	9.9	11.3		49.12	40.97		163.1	166.7		359.2	320.2		424.3	240.4		532.2	460.2		640.42	880.86
	9.1	8.3		58.42	57.96		163.3	216.3		389.3	304.2		491.2	434.2		484.2	590.7		620.23	940.93
	12.2	9.2		58.2	49.64		203.4	187.2		305.2	273.6		464.6	471.3		574.2	510.3		770.74	970.24
	12	9.9		49.75	63.19		125.9	142.2		333.8	315.2		415.2	450.2		562.8	500.5		600.9	1060.97
	10.4	10.3		45.49	42.5		157.1	126.8		260.2	347.4		444.4	435.6		371.3	660.9		800.83	1100.21
	10.6	8.6		49.07	53.7		176.8	176.3		373.2	334.6		458.7	537.2		428.8	619.2		800.83	960.84
	8.6	9.4		56.22	58.67		165.1	171.1		313.2	264.4		343.3	323.2		598.8	705.2		590.59	980.93
	9.4	8.8		54.38	44.61		103.4	167.6		308.6	399.8		451.2	433.4		596.1	542.2		900.36	950.42
	9.8	9.6		52.55	67.66		151.9	138.3		313.2	310.2		443.4	365.6		529.3	742.1		730.76	980.54
	8.2	11.6		54.7	59.87		122.8	154		355.6	321.2		437.2	504.8		677.5	754.9		640.15	990.58
	10.1	9.1		53.07	50.53		161.3	146		356.2	387.1		475.8	521.8		430.4	691.6		750.93	1100.28
	7.3	10.4		67.5	53.6		141.5	133.7		364.8	300.6		292.8	478.2		500.7	814.3		670.13	930.18
	8.7	6.4		60.37	48.05		119.2	145.5		329.2	423.3		348.2	435.4		290.6	670.6		690.57	940.3
	6.6	9.2		40.9	51.04		149.3	157.5		323.2	400.2		414.2	396		240.4	541.9		750.54	920.89
	8.6	9.5		40.86	59.14		170.9	154.1		284.2	281.2		380.5	422.1		360.5	592.2		710.51	1020.55
	10.9	8.7		51.5	41.09		138.5	153.4		313.2	207.6		483.8	389.6		600.8	588.4		560.55	890.7
	10.7	9.73469		39.79	49.16		126	133		272.3	312.4		390.8	425.9		440.7	580.9		570.08	1060.53
	9.2	9.6		40.12	42.7		135.4	150.2		313.2	330.5		376.4	511.6		510.3	599.3		770.17	910.04
Average	10.09	10.09		52.2886	53.6884		153.62	173.094		322.868	345.44		426.678	480.882		505.624	642.294		742.719	970.327
standard deviation	1.60703	1.60703		7.08877	9.97098		25.269	29.3		32.0884	65.0777		49.288	79.8979		128.166	95.8315		103.041	77.4882

## Sheet: length
	30dpf			60dpf			90dpf			120dpf			150dpf			180dpf			360dpf
	XX	XY		XX	XY		XX	XY		XX	XY		XX	XY		XX	XY		XX	XY
	7.9	8.3		14.4	15.2		19.4	20.5		25.4	28.7		29.5	30.1		31.5	32.5		34.7	39.5
	9.1	9.5		13.3	15.3		21.1	22.1		27.9	24.1		28.6	28.7		31	32.3		33.2	38.8
	8.6	9.2		15.2	14.2		23.1	22.7		26.8	30.2		27.7	30.1		29.4	34.6		34.7	37.9
	8.4	8.4		14.2	14.8		19.8	21.2		26.5	27.9		28.7	29.8		31.8	32.9		33.5	37.2
	8.9	9.1		14.3	14.4		21.8	23.3		27.5	26.8		29.7	31.1		29.2	30.7		33.3	36.5
	8.8	8.4		14.4	15.5		19.7	21.6		28.2	26.9		26.9	32.6		32.3	32.4		35.5	39.2
	8.2	9.2		14.9	15.4		21.2	22.4		27.2	28.4		30.4	33.5		31.3	32.3		32.2	37.3
	8.1	8.5		14.2	15.4		19.9	22.8		26.6	26.1		29.3	30.8		31.9	33.6		32.1	38.2
	8.5	8.9		14.2	15.2		22.3	22.3		25.9	24.4		28.7	29.3		29.7	30.3		33.4	38.2
	9.2	8.3		13.8	15.3		21.3	20.3		25.7	30.1		28.1	33.2		30.2	36.5		33.8	37.2
	8.9	8.6		14.7	15.7		19.8	21.7		27.4	29.3		29.6	30.4		30.8	32.8		32.8	38.5
	8.5	8.6		14.3	15.4		20.1	20.8		27.9	25.4		27.4	30.2		31.2	34.8		34.5	38.3
	9.6	8.1		14.7	15.1		19.5	22.4		28.5	27.7		28.8	30.7		27.6	33.1		35.3	38.7
	8.7	8.4		14.1	15.3		19.9	23.2		28.9	26.8		27.7	30.3		26.2	31.2		33.4	38.2
	8.6	9.2		15.8	12.3		20.5	23.7		27.4	26.8		27.4	26.5		33.8	33.8		37.5	37.8
	8.2	8.1		13.7	14.2		20.5	20.4		26.2	28.2		29.3	31.7		31.4	33.3		37.4	37.5
	8.7	7.9		14.5	16.4		22.6	22.3		27.7	27.7		25.9	32.7		29.1	32.1		37.2	38.3
	7.6	8.7		16.5	13.3		18.4	21.7		27.2	29.4		29.9	30.5		29.8	31.9		34.7	38.7
	8.2	8.8		13.8	16.6		20.2	18.9		26.5	29.3		29.8	30.6		30.2	31.8		32.7	38.5
	8.1	8.2		14.5	14.7		21.3	21.5		24.9	26.8		30.3	29.7		28.7	32.8		36.2	36.7
	8.4	8.3		15.9	13.4		20.2	23.5		23.6	26.9		30.1	27.3		29.7	31.7		32.7	37.7
	8.9	8.6		14.3	11.8		19.8	21.1		26.4	28.2		26.6	29.4		30.2	32.6		33.7	37.3
	8.2	8.5		14.8	16.1		19.5	20.4		26.4	28.5		30.8	27.7		30.4	31.2		36.7	38.6
	8.3	8.4		15.5	13.9		18.5	19.3		26.1	25.4		28.8	28.6		26.7	27.4		33.4	38.9
	8.7	8.1		13.9	14.3		20.3	22.4		25.4	27.5		28.4	27.3		31.6	31.9		35.2	39.3
	8.2	7.2		14.1	15.4		20.4	21.2		27.1	29.3		28.2	30.9		31.9	30.2		34.6	35.7
	8.8	8.4		15.3	14.9		21.7	22.9		24.8	25.8		28.3	30.6		28.4	31.6		32.4	37.5
	8.2	8.7		14.8	13.2		22.4	18.2		21.3	27.2		30.3	29.1		33.4	34.2		34.7	36.3
	8.3	8.6		14.4	13.4		20.3	23.3		24.3	24.3		29.4	30.7		30.4	31.6		33.4	37.8
	9.2	8.1		15.3	15.6		20.6	24.1		25.6	26.4		29.1	31.2		30.9	33.2		35.7	36.5
	7.7	7.8		15.2	14.9		20.8	21.9		26.4	25.9		26.2	32.2		29.8	30.7		29.9	39.4
	8.8	8.1		14.4	14.3		19	20.4		25.4	25.7		26.2	32.6		32.1	33.7		33.9	38.6
	8.3	8.9		14.5	13.7		20.9	21.7		27.5	26.1		28.6	29.1		29.3	29.4		31.8	36.7
	8.2	9.1		15.3	15.2		20.8	22.7		28.8	26.8		30.1	24.8		28.8	32.2		31.2	36.4
	9.1	8.9		14.9	14.2		21.3	21.7		25.8	26.5		29.2	29.5		30.7	31.5		32.9	37.3
	9.2	8.4		14.2	15.4		18.7	20.4		27.3	27.6		27.5	30.3		30.2	30.8		32.6	37.8
	8.7	8.2		14.4	14.2		19.9	19.7		24.9	27.9		29.3	28.9		27.2	32.7		34.4	39.8
	8.9	7.8		15.2	14.9		20.4	22.2		27.9	26.4		29.2	29.1		27.4	30.2		35.3	37.9
	7.8	8.6		14.1	14.4		21.2	21.8		23.8	25.4		27.5	31.6		30.6	31.4		32.6	39.5
	8.6	8.7		14.7	14.5		17.4	20.9		26.6	29.6		29.5	26.3		30.1	32.1		34.8	38.9
	8.5	8.3		14.6	16.9		20.8	19.3		22.4	26.7		28.3	29.3		29.1	31.8		33.3	37.8
	8.2	7.7		14.8	15.3		18.7	21.3		26.7	26.5		29.4	27.2		32.9	31.1		32.6	39.2
	8.9	8.6		15.2	15.2		21.7	20.7		26.3	29.3		29.3	31.2		29.9	32.2		35.1	39.7
	8.2	8.9		16.1	15.7		19.8	19.9		27.9	26.8		25.3	32.3		30.6	30.9		32.7	38.2
	8.7	9.3		15.5	14.3		19.9	20.5		26.1	29.7		25.9	28.3		29.4	31.7		33.3	38.5
	8.2	8.5		13.4	14.2		20.3	21.3		25.7	28.2		27.2	29.8		29.1	32.6		33.5	37.1
	8.4	8.4		13.7	15.1		22.4	22.9		24.3	26.3		27.6	28.7		28.1	32.3		35.2	39.5
	8.9	8.6		14.2	13.3		21.8	21.5		26.5	22.6		30.4	29.6		31.8	31.4		31.5	37.7
	7.2	8.2		13.3	14.9		18.3	20.9		24.7	25.6		28.7	28.7		28.6	29.5		29.7	40.6
	9.5	8.9		12.9	13.9		19.7	20.7		26.2	27.3		27.3	29.2		30.9	31.6		34.4	38.9
Average	8.52	8.504		14.568	14.724		20.398	21.492		26.25	27.148		28.528	29.88		30.146	32.022		33.826	38.126
standard deviation	0.473286	0.444504		0.73415	1.00051		1.19189	1.28652		1.53274	1.63686		1.33192	1.80477		1.63159	1.48436		1.68663	1.04188
